# Supplementary material for: The Genetic History of Indigenous Populations of the Peruvian and Bolivian Altiplano: The Legacy of the Uros
Source: PLoS One. 2013 Sep 11;8(9):e73006. doi: 10.1371/journal.pone.0073006 (PMC3770642; doi:10.1371/journal.pone.0073006)
Supplement: Table S1 — Description of the 22 Peruvian and Bolivian populations analyzed. (XLSX) [file pone.0073006.s004.xlsx]

## Sheet: POP
Table S1. Description of the 22 populations analysed in this study.
Country	Linguistic family/group	Location/Department	Population Code	Latitud	Longitud	N samples
Bolivia	Aymara	Andamarca_Oruro	And	-18.7794	-67.5067	19
Peru	Aymara	Chimu_Puno	Chi	-15.8558	-69.9525	16
Bolivia	Aymara	Desaguadero_La Paz	Des	-16.5702	-69.0309	11
Bolivia	Aymara	Pajchiri_La Paz	Paj	-16.3643	-68.6791	20
Bolivia	Aymara	Pampa Aullaguas_Oruro	Pam	-19.1974	-67.0614	13
Bolivia	Aymara	Santa Ana_La Paz	StA	-16.1031	-69.0804	11
Peru	Aymara	Santa Rosa de Yanaque_Puno	SRY	-15.9472	-69.6708	18
Bolivia	Aymara	Villa Mollino_La Paz	ViM	-15.7853	-69.0264	7
Peru	Arawak/Machiguenga	Nuevo Mundo_Cusco	Mac	-11.3235	-72.994	11
Peru	Arawak/Yanesha	Oxapampa_Pasco	Yan	-10.5903	-75.3986	18
Peru	Quechua	Amantani_Puno	Amt	-15.6639	-69.7101	26
Peru	Quechua	Kaquiabamba_Apurimac	Apu	-13.65	-73.3833	10
Peru	Quechua	Cajamarca_Cajamarca	Caj	-7.1621	-78.5106	19
Peru	Quechua	Capachica_Puno	Cap	-15.6653	-69.8503	15
Peru	Quechua	Cusco_Cusco	Cus	-13.5237	-71.9724	36
Peru	Quechua	Huancavelica_Huancavelica	HVC	-12.928	-75.1545	26
Bolivia	Quechua	Potosi_Potosi	Pot	-20.0711	-66.1262	29
Peru	Quechua	Quinuabamba_Ancash	Qui	-8.73333	-77.3667	10
Peru	Quechua	Taquile_Puno	Taq	-15.7662	-69.683	35
Bolivia	Uru/Chipaya	Chipaya_Oruro	Chp	-19.042	-68.0899	8
Bolivia	Uru/Poopo	Llapallapani_Oruro	Ppo	-19.0105	-66.82	5*
Peru	Uros/Los Uros	Los Uros_Puno	Pun	-15.7394	-69.928	25
						388
*4 males and 1 female sample, reducing to 387 the Y-chromosome samples
